# Supplementary material for: A Study of the Interaction of a New Benzimidazole Schiff Base with Synthetic and Simulated Membrane Models of Bacterial and Mammalian Membranes
Source: Membranes (Basel). 2021 Jun 16;11(6):449. doi: 10.3390/membranes11060449 (PMC8235182; doi:10.3390/membranes11060449)
Supplement: Supplementary file 1 [file membranes-11-00449-s001.zip]

Archive with 1 entries (1 files):
- membranes-1226582-supplementary.pdf
